# Supplementary material for: Essential role for cyclic-AMP responsive element binding protein 1 (CREB) in the survival of acute lymphoblastic leukemia
Source: Oncotarget. 2015 May 6;6(17):14970–81. doi: 10.18632/oncotarget.3911 (PMC4558129; doi:10.18632/oncotarget.3911)
Supplement: Supplementary file 2 [file oncotarget-06-14970-s002.xlsx]

## Sheet: Differentially expressed genes
Upregulated genes	Downregulated genes
AADACL1	42248
AAGAB	AARS2
ABCA2	ABCA8
ACPL2	ABCC4
ACTR1A	ACACA
ADARB1	ADH5
ADAT3	AK3L1
ADPRHL2	AKR1B1
AFG3L1	ALAD
AGPAT1	ALDH1L1
AK2	ALDOC
AKIRIN1	AMAC1L3
AMMECR1L	ANKFY1
AMPH	ANKRD13C
ANK3	ANKRD46
AP3S1	ANXA2
APOL4	ANXA2P1
ARF4	AOX1
ARHGAP1	APTX
ARHGEF18	ARG2
ARL4D	ASAP1
ARPC1A	ASH2L
ARRDC4	ATP6V1A
ARSI	AZI2
ATG16L1	BCKDHB
ATG2A	BEST1
ATG4D	BIRC2
ATHL1	BMP2KL
ATOX1	BTN3A3
ATP5E	C11orf58
ATP5S	C14orf129
ATP6V0C	C15orf44
ATXN7L3	C15orf57
BAD	C17orf102
BAT2	C18orf54
BATF	C19orf12
BBOX1	C19orf45
BCL2L12	C1orf41
BNIP2	C5orf32
BRP44	C5orf43
BUD31	C8orf33
C10orf33	C9orf10OS
C15orf29	C9orf6
C16orf48	C9orf66
C17orf97	C9orf72
C19orf2	CAMK1D
C19orf63	CAND1
C1orf66	CAPNS1
C20orf11	CBR4
C21orf122	CCDC117
C21orf49	CCDC21
C22orf13	CCDC55
C4orf26	CCL27
C4orf28	CCNE1
C6orf154	CCT4
C6orf205	CCT5
C6orf47	CD163
C6orf62	CD2BP2
C6orf72	CDC73
C8orf51	CENPP
C9orf119	CFL1
C9orf127	CHM
C9orf5	CHN2
CACNB3	CHUK
CALCB	CIAO1
CAPN1	CIAPIN1
CBX6	CKAP2
CBY1	CKAP4
CCDC106	CLCN3
CCDC144A	CLGN
CCDC150	CMTM8
CCDC17	COQ5
CCDC23	CPO
CCDC92	CPXM1
CCNL1	CRNKL1
CD200R1	CSH1
CD2AP	CSNK1A1
CELSR2	CSNK1E
CHES1	CSNK1G1
CHMP1A	CTH
CHMP2A	CXorf57
CLDN12	DACT3
CLPTM1	DARS
CMBL	DCAF4L1
CNN2	DCTN5
CNO	DDX55
CNTNAP1	DENND2D
COL8A1	DERL1
COMMD6	DKFZp686O24166
COPE	DLAT
CORO1C	DNAJC19
CRADD	DNLZ
CREB3L2	DSC1
CREB3L3	DTWD1
CREBBP	ECAT1
CRK	EDC3
CTGLF7	EID1
DAZAP2	ELMO1
DCAF15	ELOVL5
DCTN2	EPHA5
DDIT4L	ETF1
DDOST	EZR
DDRGK1	FAM104A
DDX59	FAM104B
DEDD2	FAM111A
DGCR2	FAM118B
DGUOK	FAM120AOS
DIP2B	FAM122A
DKK3	FAM159B
DNAJB1	FAM36A
DNAJC14	FAM64A
DOLK	FAM86B1
DPP10	FBXL21
DRAP1	FBXO4
DSCR3	FDPS
DTYMK	FER1L3
DULLARD	FKBP5
DUX3	FPR2
DYNLRB1	FRMD8
DYNLT1	FUBP3
ECHDC2	FUT7
EDN3	FVT1
EGLN2	GABRR1
EIF3K	GCH1
EIF4EBP2	GCLC
ERAL1	GFM1
ETFB	GFM2
EVI5L	GIT2
FAM100B	GNB1
FAM113A	GNE
FAM149A	GOLT1B
FAM150A	GPAM
FAM3A	GPATCH1
FAM41C	GPI
FAM47E	GPRASP1
FAM53B	GPT2
FAM53C	GTF2B
FBXO33	HADH
FLJ22675	HEBP1
FLJ45202	HINT3
FLYWCH1	HIST1H2BA
FNBP1L	HMBS
FRAT2	HMGA1
G6PC3	HNRPUL1
GFOD2	HOXA3
GLB1	HS,131259
GLMN	HS,137216
GLTPD1	HS,13997
GLTSCR1	HS,158691
GLYCTK	HS,178244
GMDS	HS,244140
GNAI1	HS,276795
GNAI2	HS,278265
GNPAT	HS,292009
GORASP2	HS,348514
GPR146	HS,424165
GPR180	HS,436592
GPR34	HS,492187
GPR37L1	HS,530149
GRK6	HS,537828
GSK3A	HS,538064
GSK3B	HS,545394
GTF2H1	HS,556255
GTF2IRD2B	HS,559981
GTPBP6	HS,565708
H2AFX	HS,570338
H3F3A	HS,57079
HADH2	HS,575097
HDAC8	HS,576106
HDLBP	HS,576153
HRAS	HS,576243
HS,129244	HS,580515
HS,145721	HS,581234
HS,24119	HS,582537
HS,246508	HS,582701
HS,377660	HS,582816
HS,446671	HS,583921
HS,464836	HSPA9
HS,475334	IDH3A
HS,499716	IFIT1
HS,537944	IL17D
HS,560095	ING3
HS,561644	IPO5
HS,561814	IQCA1
HS,570237	IVNS1ABP
HS,572238	JMJD8
HS,576735	KAT2B
HS,579904	KBTBD2
HS,583132	KBTBD8
HS,66049	KCTD14
HS,97408	KIAA1274
HS6ST3	KIF1B
HSD17B10	KIFAP3
HSN2	KLF12
ICOS	KLHL34
IFT122	KPNA1
IL7R	KPNB1
IRF2BP1	LGTN
ISM2	LILRB4
ITPR2	LOC100128554
JUND	LOC100128667
KATNAL1	LOC100128816
KCTD18	LOC100128862
KDELR1	LOC100128934
KDM6B	LOC100129034
KIAA0738	LOC100129539
KIAA1539	LOC100129933
KIAA1875	LOC100130133
KIF2B	LOC100130979
KLF13	LOC100131277
KLHDC3	LOC100131808
KRT23	LOC100132485
KRTAP12-1	LOC100132891
KTI12	LOC100133315
LAPTM4A	LOC100133737
LIN7B	LOC149448
LNX2	LOC283267
LOC100128140	LOC285412
LOC100128519	LOC339778
LOC100129042	LOC341230
LOC100129335	LOC388312
LOC100129890	LOC390483
LOC100129950	LOC400099
LOC100130087	LOC400163
LOC100130324	LOC400299
LOC100130905	LOC401447
LOC100130914	LOC440503
LOC100131003	LOC440575
LOC100131210	LOC440742
LOC100131354	LOC441054
LOC100131426	LOC441246
LOC100131778	LOC441484
LOC100132261	LOC642351
LOC100132291	LOC642595
LOC100132394	LOC642645
LOC100132535	LOC642895
LOC100132636	LOC643002
LOC100132658	LOC643006
LOC100132702	LOC643194
LOC100133627	LOC643287
LOC100134364	LOC643435
LOC100134395	LOC643752
LOC152084	LOC643791
LOC205251	LOC644047
LOC256483	LOC644963
LOC284276	LOC645434
LOC285194	LOC645585
LOC338758	LOC645644
LOC389983	LOC645994
LOC390298	LOC646272
LOC390683	LOC646632
LOC391727	LOC646644
LOC391763	LOC646674
LOC399744	LOC646853
LOC401589	LOC647038
LOC402175	LOC647540
LOC440277	LOC648684
LOC440900	LOC650427
LOC441124	LOC651701
LOC441506	LOC652787
LOC441528	LOC652805
LOC442245	LOC653324
LOC641992	LOC653748
LOC642110	LOC728054
LOC642361	LOC728103
LOC642566	LOC728467
LOC642701	LOC728752
LOC643201	LOC728895
LOC643444	LOC728904
LOC643722	LOC728971
LOC644144	LOC729779
LOC644464	LOC729786
LOC644569	LOC730052
LOC644948	LOC730254
LOC645186	LOC730744
LOC645537	LOC731895
LOC646567	LOC732215
LOC646863	LOC91948
LOC647006	LRP8
LOC647031	LRRC4C
LOC647121	LRRC58
LOC647244	LRWD1
LOC648149	LSM12
LOC648481	LXN
LOC649192	MAGOHB
LOC649242	MAP3K9
LOC649580	MAP6D1
LOC649851	MAPK1
LOC650010	MAPKAP1
LOC650620	MBP
LOC650909	MCM10
LOC652568	MFF
LOC652665	MFSD8
LOC653155	MGC23270
LOC653377	MGC39372
LOC653438	MIA2
LOC653656	MIR1280
LOC728014	MIR1537
LOC728031	MIR545
LOC728126	MIR550-2
LOC728219	MKI67IP
LOC728457	MLKL
LOC728510	MRFAP1
LOC728734	MRGPRE
LOC728939	MRPS27
LOC729009	MSRA
LOC729835	MTHFD1L
LOC729948	MTMR6
LOC730324	MTO1
LOC730740	MTRR
LOC730820	MUTED
LOC731314	MYH15
LOC731789	MYO1B
LRIG3	MYST1
LRRN4CL	NACAD
LSAMP	NAMPT
MACROD1	NCBP2
MAGED4B	NIP7
MAML1	NOB1
MANBA	NOS3
MAP1S	NP
MBD6	NPDC1
MBOAT7	NPHP4
MCF2	NPM3
MED16	NSUN2
MED25	NUDT11
MESDC1	NUP160
MGAT1	NUPL2
MGC25181	OAF
MICB	OPN1MW2
MIER1	OR3A1
MIR1271	OR5D14
MIR195	OSBP
MIR548H4	OSGEPL1
MIR924	OTUD6B
MLST8	PAFAH1B1
MLYCD	PDCD6IP
MMD	PDE4DIP
MON1B	PDK3
MORC4	PDXK
MORF4L1	PEA15
MSX1	PFDN4
MTCP1	PFN1
MTF1	PHF3
MTL5	PHGDH
NACC1	PIP4K2A
NACC2	PITPNB
NADK	PITPNC1
NCALD	PKIA
NICN1	PKM2
NKG7	PLD6
NKIRAS1	PLS1
NME7	POGK
NPC2	POL3S
NR1H2	POLA1
NSMAF	POLR3B
NUDT16L1	POP4
OR2T27	PPIA
P8	PPIAP19
PANK1	PPP1R1C
PARD6A	PPPDE2
PCNX	PRAMEF14
PCP4L1	PRKDC
PDDC1	PRPF40A
PDHX	PRPS1
PDIA3P	PSAT1
PEX13	PSMA4
PFDN5	PSMD5
PHF1	PTER
PHF20	PTPN12
PIGT	QTRTD1
PIK3R2	RAB18
PIM2	RAB21
PIN1	RAB8B
PLCB1	RAB9A
PLD3	RAE1
PLOD2	RAP2A
PLXNB1	RBM15
PNPLA6	RBMS1
POLR1D	RDH11
PPDPF	RECK
PPP1R15A	REEP5
PPP1R3F	RFC3
PRKAA1	RGS13
PRM3	RNF138
PRMT8	RNF34
PTPRA	RPA1
PVRL1	RPE
RAB11A	RPL29
RAB40C	RPLP2
RAB5C	RPUSD4
RABGAP1	RQCD1
RAC1	RRP1B
RAI1	RSBN1L
RALY	SAP130
RAP2C	SAPS3
RARS2	SCARNA10
RBM23	SCCPDH
RBM4	SCEL
RBM42	SCN2A
REEP6	SEC24B
REV1	SFRS12
RHPN1	SHMT2
RN5S9	SILV
RNF10	SIRT2
RNF11	SLC10A2
RNF187	SLC25A5
RNF32	SLC26A8
RNF4	SLC35B3
RNU12	SLC38A2
RNU1-3	SLC39A10
RNU1-5	SLC3A2
RNU1G2	SLC45A3
RNU6-1	SLC4A7
RPL31	SLC7A5
RPS6KA4	SMARCAD1
RPUSD1	SMARCC1
RRBP1	SMYD2
RSPH1	SNAP23
RSPRY1	SNAPC3
SAMD4A	SNORA71A
SAT2	SNORD73A
SEC16A	SNX5
SEC61A2	SP7
SELI	SPINT4
SENP5	SPRED1
SEPX1	SPRYD5
SERF2	SREBF1
SERPING1	STAMBP
SERPINH1	STAT6
SETBP1	STELLAR
SETDB1	STIL
SFMBT1	STX2
SH3TC1	STX6
SHFM1	SYNCRIP
SIAH1	TAF12
SIX2	TAF1B
SLC30A7	TAS2R19
SLC35F5	TAS2R40
SLC37A1	TBCE
SLC39A9	TCEAL3
SLC7A4	TEAD2
SLC8A3	TFDP1
SLFN13	TGDS
SNHG7	TGOLN2
SNORD105	THUMPD1
SNRNP27	TMEM126A
SNX16	TMEM176B
SPHK2	TMEM189-UBE2V1
SPN	TMEM211
SPNS1	TMEM64
SS18	TMX3
SSBP2	TNPO1
ST6GALNAC6	TPK1
ST7OT3	TRIM33
STAU1	TROVE2
STIM1	TRPM8
STX4	TTC4
STX8	TUSC1
SUMF1	UBE2V1
SYT2	UBE2V2
TAPBP	UBXN4
TCEA2	UFD1L
TIGD5	UQCRB
TIMM17B	USP38
TINP1	VWCE
TM2D3	WBP2
TM9SF1	WDR36
TMCO4	WDR38
TMED4	WDR40A
TMEM1	WDR51B
TMEM110	WDR75
TMEM129	WDR76
TMEM170A	WDSOF1
TMEM178	WRN
TMEM184B	XLKD1
TMEM55B	XPO5
TMEM79	ZBTB24
TMEM88	ZCCHC9
TMUB1	ZDHHC17
TMX4	ZFAND6
TncRNA	ZNF132
TOB1	ZNF445
TPST2	ZNF473
TRAPPC1	ZNF663
TRAPPC2	ZNF813
TRAPPC5	ZW10
TRAPPC9
TRIM37
TRIM8
TRIOBP
TSPYL4
TTC13
TTC30A
TTC32
TUBG2
TXNRD2
UBAC1
UBAC2
UBE1C
UBE2D3
UBP1
UBQLN3
UFSP2
UIMC1
URG4
VPS24
VPS26
VPS26A
VPS37B
VPS52
WFS1
WHSC2
ZBTB3
ZCCHC3
ZFPM1
ZFYVE16
ZFYVE20
ZNF189
ZNF212
ZNF282
ZNF324
ZNF347
ZNF395
ZNF414
ZNF444
ZNF446
ZNF467
ZNF566
ZNF669
ZNF671
ZNF775
ZP1
ZSCAN2
ZXDA
